# Supplementary material for: Bandstructure and Size-Scaling Effects in the Performance of Monolayer Black Phosphorus Nanodevices
Source: Materials (Basel). 2021 Dec 29;15(1):243. doi: 10.3390/ma15010243 (PMC8746210; doi:10.3390/ma15010243)
Supplement: Supplementary file 1 [file materials-15-00243-s001.zip]

Archive with 5 entries (5 files):
- H_matrices/ph_H(0,0,0).dat
- H_matrices/ph_H(0,1,0).dat
- H_matrices/ph_H(1,0,0).dat
- H_matrices/ph_H(1,1,0).dat
- H_matrices/ph_H(1,-1,0).dat
