# Supplementary material for: Bandstructure and Size-Scaling Effects in the Performance of Monolayer Black Phosphorus Nanodevices
Source: Materials (Basel). 2021 Dec 29;15(1):243. doi: 10.3390/ma15010243 (PMC8746210; doi:10.3390/ma15010243)
Supplement: Supplementary file 1 [file materials-15-00243-s001.zip › H_matrices/ph_H(0,0,0).dat]

-14.16802706	0.00000000	0.00000000	0.00000000	3.19458609	-0.08956489	-0.26812428	-0.00002306	1.49998913	0.36775034	0.35652573	0.27475715	-2.13916697	3.04287903	0.00050885	-3.36537780
0.00000000	-2.61879331	0.00000000	0.00000000	0.08956489	-0.58447120	1.24250129	0.00010686	-0.36775034	0.00637036	0.09834788	0.07579196	-3.04287903	0.81024173	0.00031664	-2.09416646
0.00000000	0.00000000	0.02209991	0.00000000	0.26812428	1.24250129	2.72007179	0.00031991	-0.35652573	0.09834788	0.00027224	0.07347861	-0.00050885	0.00031664	-1.08324405	-0.00035020
0.00000000	0.00000000	0.00000000	-3.02864287	0.00002306	0.00010686	0.00031991	-0.99951933	-0.27475715	0.07579196	0.07347861	-0.03844742	3.36537780	-2.09416646	-0.00035020	1.23287207
3.19458609	0.08956489	0.26812428	0.00002306	-14.16802706	0.00000000	0.00000000	0.00000000	-2.13916697	-3.04421195	0.00211958	-3.36417150	1.49998913	-0.36757170	-0.35674088	0.27471693
-0.08956489	-0.58447120	1.24250129	0.00010686	0.00000000	-2.61879331	0.00000000	0.00000000	3.04421195	0.81190098	-0.00131952	2.09433283	0.36757170	0.00627183	0.09835942	-0.07574405
-0.26812428	1.24250129	2.72007179	0.00031991	0.00000000	0.00000000	0.02209991	0.00000000	-0.00211958	-0.00131952	-1.08324318	-0.00145821	0.35674088	0.09835942	0.00038735	-0.07351218
-0.00002306	0.00010686	0.00031991	-0.99951933	0.00000000	0.00000000	0.00000000	-3.02864287	3.36417150	2.09433283	-0.00145821	1.23121197	-0.27471693	-0.07574405	-0.07351218	-0.03846400
1.49998913	-0.36775034	-0.35652573	-0.27475715	-2.13916697	3.04421195	-0.00211958	3.36417150	-14.16802706	0.00000000	0.00000000	0.00000000	0.00000000	0.00000000	0.00000000	0.00000000
0.36775034	0.00637036	0.09834788	0.07579196	-3.04421195	0.81190098	-0.00131952	2.09433283	0.00000000	-2.61879331	0.00000000	0.00000000	0.00000000	0.00000000	0.00000000	0.00000000
0.35652573	0.09834788	0.00027224	0.07347861	0.00211958	-0.00131952	-1.08324318	-0.00145821	0.00000000	0.00000000	0.02209991	0.00000000	0.00000000	0.00000000	0.00000000	0.00000000
0.27475715	0.07579196	0.07347861	-0.03844742	-3.36417150	2.09433283	-0.00145821	1.23121197	0.00000000	0.00000000	0.00000000	-3.02864287	0.00000000	0.00000000	0.00000000	0.00000000
-2.13916697	-3.04287903	-0.00050885	3.36537780	1.49998913	0.36757170	0.35674088	-0.27471693	0.00000000	0.00000000	0.00000000	0.00000000	-14.16802706	0.00000000	0.00000000	0.00000000
3.04287903	0.81024173	0.00031664	-2.09416646	-0.36757170	0.00627183	0.09835942	-0.07574405	0.00000000	0.00000000	0.00000000	0.00000000	0.00000000	-2.61879331	0.00000000	0.00000000
0.00050885	0.00031664	-1.08324405	-0.00035020	-0.35674088	0.09835942	0.00038735	-0.07351218	0.00000000	0.00000000	0.00000000	0.00000000	0.00000000	0.00000000	0.02209991	0.00000000
-3.36537780	-2.09416646	-0.00035020	1.23287207	0.27471693	-0.07574405	-0.07351218	-0.03846400	0.00000000	0.00000000	0.00000000	0.00000000	0.00000000	0.00000000	0.00000000	-3.02864287
