# Supplementary material for: Bandstructure and Size-Scaling Effects in the Performance of Monolayer Black Phosphorus Nanodevices
Source: Materials (Basel). 2021 Dec 29;15(1):243. doi: 10.3390/ma15010243 (PMC8746210; doi:10.3390/ma15010243)
Supplement: Supplementary file 1 [file materials-15-00243-s001.zip › H_matrices/ph_H(0,1,0).dat]

0.00000000	0.00000000	0.00000000	0.00000000	0.00000000	0.00000000	0.00000000	0.00000000	0.00000000	0.00000000	0.00000000	0.00000000	-0.73749625	-0.36973509	0.00003218	-0.21285633
0.00000000	0.00000000	0.00000000	0.00000000	0.00000000	0.00000000	0.00000000	0.00000000	0.00000000	0.00000000	0.00000000	0.00000000	0.36973509	0.67071749	-0.00006946	0.45938371
0.00000000	0.00000000	0.00000000	0.00000000	0.00000000	0.00000000	0.00000000	0.00000000	0.00000000	0.00000000	0.00000000	0.00000000	-0.00003218	-0.00006946	-0.12723989	-0.00003999
0.00000000	0.00000000	0.00000000	0.00000000	0.00000000	0.00000000	0.00000000	0.00000000	0.00000000	0.00000000	0.00000000	0.00000000	0.21285633	0.45938371	-0.00003999	0.13722710
0.00000000	0.00000000	0.00000000	0.00000000	0.00000000	0.00000000	0.00000000	0.00000000	0.00000000	0.00000000	0.00000000	0.00000000	1.49998913	0.36179222	-0.36043058	0.27755827
0.00000000	0.00000000	0.00000000	0.00000000	0.00000000	0.00000000	0.00000000	0.00000000	0.00000000	0.00000000	0.00000000	0.00000000	-0.36179222	0.00310989	-0.09781419	0.07532418
0.00000000	0.00000000	0.00000000	0.00000000	0.00000000	0.00000000	0.00000000	0.00000000	0.00000000	0.00000000	0.00000000	0.00000000	0.36043058	-0.09781419	0.00237223	-0.07504069
0.00000000	0.00000000	0.00000000	0.00000000	0.00000000	0.00000000	0.00000000	0.00000000	0.00000000	0.00000000	0.00000000	0.00000000	-0.27755827	0.07532418	-0.07504069	-0.03728694
1.49998913	0.36175280	-0.36035478	-0.27770802	-0.73749625	-0.36970745	-0.00013414	0.21290429	0.00000000	0.00000000	0.00000000	0.00000000	3.19458609	-0.08298032	0.27023465	0.00000754
-0.36175280	0.00308849	-0.09778297	-0.07535661	0.36970745	0.67059819	0.00028948	-0.45945287	0.00000000	0.00000000	0.00000000	0.00000000	0.08298032	-0.64325442	-1.16021650	-0.00003237
0.36035478	-0.09778297	0.00233125	0.07506539	0.00013414	0.00028948	-0.12723979	-0.00016670	0.00000000	0.00000000	0.00000000	0.00000000	-0.27023465	-1.16021650	2.77885504	0.00010542
0.27770802	-0.07535661	0.07506539	-0.03722456	-0.21290429	-0.45945287	-0.00016670	0.13734629	0.00000000	0.00000000	0.00000000	0.00000000	-0.00000754	-0.00003237	0.00010542	-0.99951936
0.00000000	0.00000000	0.00000000	0.00000000	0.00000000	0.00000000	0.00000000	0.00000000	0.00000000	0.00000000	0.00000000	0.00000000	0.00000000	0.00000000	0.00000000	0.00000000
0.00000000	0.00000000	0.00000000	0.00000000	0.00000000	0.00000000	0.00000000	0.00000000	0.00000000	0.00000000	0.00000000	0.00000000	0.00000000	0.00000000	0.00000000	0.00000000
0.00000000	0.00000000	0.00000000	0.00000000	0.00000000	0.00000000	0.00000000	0.00000000	0.00000000	0.00000000	0.00000000	0.00000000	0.00000000	0.00000000	0.00000000	0.00000000
0.00000000	0.00000000	0.00000000	0.00000000	0.00000000	0.00000000	0.00000000	0.00000000	0.00000000	0.00000000	0.00000000	0.00000000	0.00000000	0.00000000	0.00000000	0.00000000
