# Supplementary material for: Bandstructure and Size-Scaling Effects in the Performance of Monolayer Black Phosphorus Nanodevices
Source: Materials (Basel). 2021 Dec 29;15(1):243. doi: 10.3390/ma15010243 (PMC8746210; doi:10.3390/ma15010243)
Supplement: Supplementary file 1 [file materials-15-00243-s001.zip › H_matrices/ph_H(1,0,0).dat]

-0.65203289	-0.00000000	-0.00000000	-0.78069956	0.00000000	0.00000000	0.00000000	0.00000000	0.00000000	0.00000000	0.00000000	0.00000000	0.00000000	0.00000000	0.00000000	0.00000000
0.00000000	-0.11165850	0.00000000	0.00000000	0.00000000	0.00000000	0.00000000	0.00000000	0.00000000	0.00000000	0.00000000	0.00000000	0.00000000	0.00000000	0.00000000	0.00000000
0.00000000	0.00000000	-0.11165850	0.00000000	0.00000000	0.00000000	0.00000000	0.00000000	0.00000000	0.00000000	0.00000000	0.00000000	0.00000000	0.00000000	0.00000000	0.00000000
0.78069956	0.00000000	0.00000000	1.32489228	0.00000000	0.00000000	0.00000000	0.00000000	0.00000000	0.00000000	0.00000000	0.00000000	0.00000000	0.00000000	0.00000000	0.00000000
0.00000000	0.00000000	0.00000000	0.00000000	-0.65203289	-0.00000000	-0.00000000	-0.78069956	0.00000000	0.00000000	0.00000000	0.00000000	0.00000000	0.00000000	0.00000000	0.00000000
0.00000000	0.00000000	0.00000000	0.00000000	0.00000000	-0.11165850	0.00000000	0.00000000	0.00000000	0.00000000	0.00000000	0.00000000	0.00000000	0.00000000	0.00000000	0.00000000
0.00000000	0.00000000	0.00000000	0.00000000	0.00000000	0.00000000	-0.11165850	0.00000000	0.00000000	0.00000000	0.00000000	0.00000000	0.00000000	0.00000000	0.00000000	0.00000000
0.00000000	0.00000000	0.00000000	0.00000000	0.78069956	0.00000000	0.00000000	1.32489228	0.00000000	0.00000000	0.00000000	0.00000000	0.00000000	0.00000000	0.00000000	0.00000000
1.49998913	-0.36776948	-0.35654429	0.27470744	-2.13916697	3.04422811	-0.00211959	-3.36415688	-0.65203289	-0.00000000	-0.00000000	-0.78069956	0.00000000	0.00000000	0.00000000	0.00000000
0.36776948	0.00638092	0.09835811	-0.07578219	-3.04422811	0.81192109	-0.00131954	-2.09433485	0.00000000	-0.11165850	0.00000000	0.00000000	0.00000000	0.00000000	0.00000000	0.00000000
0.35654429	0.09835811	0.00028216	-0.07346914	0.00211959	-0.00131954	-1.08324318	0.00145821	0.00000000	0.00000000	-0.11165850	0.00000000	0.00000000	0.00000000	0.00000000	0.00000000
-0.27470744	-0.07578219	-0.07346914	-0.03846791	3.36415688	-2.09433485	0.00145821	1.23119185	0.78069956	0.00000000	0.00000000	1.32489228	0.00000000	0.00000000	0.00000000	0.00000000
-2.13916697	-3.04314784	-0.00050890	-3.36513473	1.49998913	0.36756654	0.35673588	0.27473032	0.00000000	0.00000000	0.00000000	0.00000000	-0.65203289	-0.00000000	-0.00000000	-0.78069956
3.04314784	0.81057630	0.00031670	2.09420019	-0.36756654	0.00626899	0.09835666	0.07574668	0.00000000	0.00000000	0.00000000	0.00000000	0.00000000	-0.11165850	0.00000000	0.00000000
0.00050890	0.00031670	-1.08324405	0.00035021	-0.35673588	0.09835666	0.00038467	0.07351474	0.00000000	0.00000000	0.00000000	0.00000000	0.00000000	0.00000000	-0.11165850	0.00000000
3.36513473	2.09420019	0.00035021	1.23253751	-0.27473032	0.07574668	0.07351474	-0.03845848	0.00000000	0.00000000	0.00000000	0.00000000	0.78069956	0.00000000	0.00000000	1.32489228
